# Supplementary material for: Predicting the Functional Effect of Amino Acid Substitutions and Indels
Source: PLoS One. 2012 Oct 8;7(10):e46688. doi: 10.1371/journal.pone.0046688 (PMC3466303; doi:10.1371/journal.pone.0046688)
Supplement: Dataset S1 — Human indel variants collected from the UniProt/Swiss-Prot database. (XLSX) [file pone.0046688.s010.xlsx]

## Sheet: Sheet1
UniProt Accession Number	Variation in HGVS notation		* This indel data was collected form UniProt/Swiss-Prot database (Release 2011_09).
A6NFR6	E70del	Polymorphism
A6NGG8	P1089del	Polymorphism
A6NGG8	S1225_E1226insS	Polymorphism
B1AK53	K848del	Disease
O00255	D423_C426del	Disease
O00255	D423del	Disease
O00255	E368del	Disease
O00255	K119del	Disease
O00255	Q171_L173del	Disease
O00255	Q266_K267insLQ	Disease
O00294	A529_I530insFA	Disease
O00300	D182del	Disease
O00358	A179_I180insAA	Polymorphism
O00623	Q178del	Disease
O00623	Q349del	Disease
O14521	Y93del	Disease
O14656	E303del	Disease
O14832	A192_W193insA	Disease
O15020	L629_R634delinsW	Disease
O15118	N961_F966delinsS	Disease
O15120	F140del	Disease
O15344	L391_C392delinsR	Disease
O15344	M438del	Disease
O15360	F1263del	Disease
O15537	N85del	Disease
O15553	I692del	Disease
O15553	M694del	Disease
O43186	L146_P149del	Disease
O43511	A429del	Disease
O43520	F529del	Disease
O43520	G795_R797del	Disease
O43759	P202_T203insN	Polymorphism
O43826	V235del	Disease
O43847	E153_D154insE	Polymorphism
O43918	V22_D23del	Disease
O60313	C551del	Disease
O60313	I432del	Disease
O60313	I463_F464insFIF	Disease
O60313	L700_K701del	Disease
O60313	P429_N430del	Disease
O60313	R324_P326del	Disease
O60313	R38_S43del	Disease
O60313	R586_D589del	Disease
O60313	V293_V294del	Disease
O60315	N99del	Disease
O60500	T172del	Disease
O60500	T205_R207delinsI	Disease
O60674	F537_K539delinsL	Disease
O60674	H538_K539delinsQL	Disease
O60733	V691del	Disease
O60832	L37del	Disease
O60931	D205del	Disease
O60931	D346_F349del	Disease
O60931	F349_F350insDVEF	Disease
O60931	I343_D346del	Disease
O60931	S154_V155insPCS	Disease
O60931	S270del	Disease
O75030	R324del	Disease
O75161	A940_Q941del	Polymorphism
O75197	L18_L20del	Polymorphism
O75197	L20_A21insL	Polymorphism
O75369	N1571del	Disease
O75445	E2265_Y2266delinsD	Disease
O75445	N587del	Disease
O75445	Y3472_E3473insY	Disease
O75665	K358_D360delinsFSY	Disease
O75677	L139del	Disease
O75695	I137del	Disease
O75695	S6del	Disease
O75923	E1065_G1066insAE	Polymorphism
O75923	F386_D390delinsY	Disease
O75923	T1938_A1939del	Disease
O76024	F350del	Disease
O76024	F354del	Disease
O76024	F414del	Disease
O76024	L468del	Disease
O76024	L567_F568del	Disease
O76024	T461_V463del	Disease
O76024	V415del	Disease
O76024	W540del	Disease
O76024	Y508_L512del	Disease
O76090	D302_D304del	Disease
O76090	I295del	Disease
O94761	C857_T858del	Polymorphism
O95255	R60_Y62del	Disease
O95409	H239del	Polymorphism
O95409	H239_P240insH	Polymorphism
O95477	E1893_D1894del	Disease
O95477	L693del	Disease
O95972	L263_R264insL	Polymorphism
P00156	I189_A190delinsVT	Polymorphism
P00387	E256del	Disease
P00387	F299del	Disease
P00387	M273del	Disease
P00414	F94_F98del	Disease
P00439	F39del	Disease
P00439	I94del	Disease
P00439	L194del	Disease
P00439	L197del	Disease
P00439	L364del	Disease
P00439	L364_E368del	Disease
P00439	T63_H64delinsPN	Disease
P00439	V399_R400del	Disease
P00439	Y198del	Disease
P00441	E134del	Disease
P00441	V119_V120insFLQ	Disease
P00451	F671del	Disease
P00451	M320del	Disease
P00451	P2224del	Disease
P00451	P85del	Disease
P00451	Q302del	Disease
P00451	R84_P85del	Disease
P00451	S2223del	Disease
P00451	V2262_T2263insQ	Disease
P00480	E272del	Disease
P00480	E309del	Disease
P00480	L82del	Disease
P00480	T178_L179del	Disease
P00492	M143_Q144insA	Disease
P00492	M43_D44delinsRN	Disease
P00492	V179del	Disease
P00492	V179_G180delinsGR	Disease
P00492	Y28del	Disease
P00558	K191del	Disease
P00740	E129_L130del	Disease
P00740	E286del	Disease
P00740	R62_E63del	Disease
P00740	T445_K446insIYT	Disease
P00813	E337del	Disease
P01008	A459_P461del	Disease
P01008	E344del	Disease
P01008	F138_K139del	Disease
P01008	F153del	Disease
P01008	H152_F154del	Disease
P01008	I108_F109del	Disease
P01008	I218del	Disease
P01008	N87del	Disease
P01009	R305del	Polymorphism
P01130	D47_G48del	Disease
P01130	E228delinsCK	Polymorphism
P01130	G218del	Disease
P01130	L799_F801del	Disease
P01130	N487del	Disease
P01130	S820_N822del	Disease
P01160	R152_R153del	Polymorphism
P01185	E78del	Disease
P01189	S97_G99del	Polymorphism
P01243	I104_S105delinsL	Disease
P01266	Q985del	Polymorphism
P01860	S314del	Disease
P01889	A93_A95delinsTNT	Polymorphism
P01889	T118_L119delinsII	Polymorphism
P01891	R86_N87delinsEE	Polymorphism
P01909	R78delinsGG	Polymorphism
P01909	R78_F79insR	Polymorphism
P01920	G200_D201delinsA	Polymorphism
P02452	E1337_Y1338del	Disease
P02452	G1046_P1048del	Disease
P02452	G1052_A1053insAPG	Disease
P02458	G1017_V1022del	Disease
P02458	P1207_G1212del	Disease
P02458	V1484del	Disease
P02538	N171del	Disease
P02545	E112del	Disease
P02545	K208del	Disease
P02545	K261del	Disease
P02545	K32del	Disease
P02545	Q355del	Disease
P02545	R190_V191insR	Disease
P02545	R196_T199delinsS	Disease
P02549	H469del	Disease
P02549	L154_L155insL	Disease
P02649	E262_E263delinsKK	Disease
P02649	L167del	Disease
P02679	N345_D346del	Disease
P02730	M663del	Disease
P02730	V850del	Disease
P03989	L106_R107delinsRG	Polymorphism
P03989	T104_L105delinsIA	Polymorphism
P03989	Y137_H138delinsHN	Polymorphism
P04070	C120_G125del	Disease
P04070	D281_I282insLD	Disease
P04070	G114_F118del	Disease
P04070	I363del	Disease
P04070	N144_G145delinsK	Disease
P04070	S119_S124del	Disease
P04181	A184del	Disease
P04839	F215del	Disease
P04839	K315del	Disease
P04839	R54_A55del	Disease
P04839	T298_T302del	Disease
P05062	N120_K121del	Disease
P05067	K670_M671delinsNL	Disease
P05093	D487_F489del	Disease
P05093	E330del	Disease
P05093	F53del	Disease
P05093	I112_A113insI	Disease
P05108	D271_V272insGD	Disease
P05155	K273del	Disease
P05165	C712del	Disease
P05165	L532del	Disease
P05166	I341del	Disease
P05166	I408del	Disease
P05166	K140_I141insICK	Disease
P05186	F327del	Disease
P05186	G293_D294del	Disease
P05534	D190_G191delinsEW	Polymorphism
P06213	N308del	Disease
P06213	V362del	Disease
P06276	I32del	Disease
P06280	C12_L14del	Disease
P06280	E358del	Disease
P06280	F383del	Disease
P06280	L120_A121delinsPT	Disease
P06280	L45_H46delinsRS	Disease
P06280	P205_Y207del	Disease
P06280	R112_I117del	Disease
P06280	S247_F248insWTS	Disease
P06400	N480del	Disease
P06727	Q381_E382insEQQQ	Polymorphism
P06858	S423_P424del	Disease
P06865	D347_E352del	Disease
P06865	F304del	Disease
P06865	G320del	Disease
P07195	N223del	Disease
P07196	E527del	Disease
P07203	A7_A8del	Polymorphism
P07203	A8del	Polymorphism
P07359	L195del	Disease
P07602	V70del	Disease
P07741	F173del	Disease
P07902	R263del	Disease
P07911	V93_G97delinsAASC	Disease
P07949	C531_G532insEEC	Disease
P07949	C634_R635delinsWG	Disease
P07949	C634_R635insHELC	Disease
P07949	E632_C634delinsDVR	Disease
P07949	N1059del	Disease
P07949	T636_V637insCRT	Disease
P08034	D66del	Disease
P08034	E102del	Disease
P08034	H111_H116del	Disease
P08034	I20_G21delinsNS	Disease
P08034	I213_I214delinsL	Disease
P08034	I28_F29insIF	Disease
P08034	L143del	Disease
P08034	T185del	Disease
P08034	T191_F193del	Disease
P08034	V120del	Disease
P08034	V209del	Disease
P08034	Y7_T8delinsS	Disease
P08100	C264del	Disease
P08100	I255del	Disease
P08100	L68_P71del	Disease
P08123	A705_P707del	Disease
P08123	G811_P812insPPG	Disease
P08123	P1058_A1062del	Disease
P08123	P1094_G1096del	Disease
P08123	P461_G466del	Disease
P08123	P798_G799insP	Disease
P08123	P806_G811del	Disease
P08123	P989_A990insVGP	Disease
P08123	V345del	Disease
P08246	L123delinsPQL	Disease
P08253	V400del	Disease
P08397	A152del	Disease
P08397	G281del	Disease
P08397	L329_Q332del	Disease
P08397	V93del	Disease
P08559	K313del	Disease
P08559	R311del	Disease
P08575	E362_Y363del	Disease
P08603	K224del	Disease
P08686	E196del	Disease
P08686	L9_P10insL	Polymorphism
P08697	E176del	Disease
P08709	F84del	Disease
P08709	R59_R60insR	Disease
P08779	G104_A107del	Disease
P08779	S130del	Disease
P08F94	N387del	Disease
P09417	T123_K124insT	Disease
P10253	D459del	Disease
P10253	G607_H612del	Disease
P10253	K903del	Disease
P10253	N675del	Disease
P10253	N925_F926insGVPVSN	Disease
P10275	D690del	Disease
P10275	F582del	Disease
P10275	N692del	Disease
P10275	Q74_Q78del	Polymorphism
P10275	R615del	Disease
P10314	R89_N90delinsGK	Polymorphism
P10319	I118_I119delinsTL	Polymorphism
P10635	K281del	Polymorphism
P10636	K597del	Disease
P10636	N613del	Disease
P10721	E893_P896del	Disease
P10721	P551_V555del	Disease
P10721	V559del	Disease
P10721	V559_V560del	Disease
P10828	T337del	Disease
P11055	L841del	Disease
P11150	V134_R135insHYTVAV	Disease
P11161	S382_D383delinsRY	Disease
P11166	Q282_S285del	Disease
P11217	F709del	Disease
P11230	E449_E451del	Disease
P11310	G115_C116del	Disease
P11413	G242_T243del	Polymorphism
P11413	I35del	Disease
P12036	K796del	Disease
P12107	F1313_G1315del	Disease
P12107	Q921_P926del	Disease
P12110	N897del	Disease
P12883	E883del	Disease
P12883	E927del	Disease
P12883	E930del	Disease
P12883	K1617del	Disease
P12883	K1729del	Disease
P12883	K847del	Disease
P12955	E452del	Disease
P13569	D192del	Disease
P13569	F311del	Disease
P13569	F508del	Disease
P13569	I507del	Disease
P13569	K370_I371insNK	Disease
P13569	M1140del	Disease
P13569	Q359_T360delinsKK	Disease
P14222	K285del	Disease
P14653	A27_P28insHSA	Polymorphism
P14679	G227del	Disease
P14679	R217del	Disease
P14679	R77_E78insR	Disease
P14923	S39_K40insS	Disease
P15289	F398del	Disease
P15289	P137del	Disease
P15289	S406_T408del	Disease
P15382	T58_L59delinsPP	Disease
P15516	Y47_N51del	Polymorphism
P15529	D271_S272del	Disease
P15586	E304_L306del	Disease
P15848	Y86del	Disease
P16188	R175_W176delinsHV	Polymorphism
P16188	R89_N90delinsGK	Polymorphism
P16188	V100_D101delinsEN	Polymorphism
P16189	E190_W191delinsDG	Polymorphism
P16190	A217_V218delinsPI	Polymorphism
P16219	E104del	Disease
P16278	L147del	Disease
P16278	V377_K381del	Disease
P16442	C80_R81delinsW	Polymorphism
P16473	N658_I661del	Disease
P16615	K47_T48insMFLTGK	Disease
P16615	L41del	Disease
P16615	N754del	Disease
P16930	S366del	Disease
P17302	F169del	Disease
P17302	F52_R53insF	Disease
P17302	Q49_S50insQ	Disease
P17405	F390del	Disease
P17405	R608del	Disease
P17405	T592del	Disease
P17661	E359_S361del	Disease
P17661	N366del	Disease
P17813	C207del	Disease
P17813	I263del	Disease
P17813	R232_T233del	Disease
P17900	K88del	Disease
P18074	E582_K583delinsVSE	Disease
P18074	T482del	Disease
P18074	V488_M493del	Disease
P18077	L27del	Disease
P18206	L954del	Disease
P18440	R166_E167delinsTQ	Polymorphism
P18463	L106_R107delinsRG	Polymorphism
P18464	T118_T121delinsIIQR	Polymorphism
P18825	G322_P325del	Polymorphism
P19013	E153_Q154insQ	Disease
P19099	N140_R141insRL	Disease
P19429	K177del	Disease
P19878	D160_K161delinsEV	Disease
P19878	E96del	Disease
P19878	K196del	Disease
P19878	K19_D21del	Disease
P19878	K58del	Disease
P19971	L397_A398del	Disease
P20226	Q92_Q95del	Polymorphism
P20585	A62_P63insAAA	Polymorphism
P20807	F200_L204del	Disease
P20807	K254del	Disease
P21333	I1620del	Disease
P21333	R1635_V1637del	Disease
P21359	E1459del	Disease
P21359	L1953del	Disease
P21359	M991del	Disease
P21359	N2387_F2388del	Disease
P21439	H1161del	Disease
P21549	A296del	Disease
P21549	E95_P96insE	Disease
P21549	V139del	Disease
P21802	A337_G338insNA	Disease
P21802	D273del	Disease
P21802	H287_Q289del	Disease
P21802	R649_D650delinsS	Disease
P21802	S252_P253delinsFS	Disease
P21802	T268_V269insG	Disease
P21802	W356_T358del	Disease
P21817	E2347del	Disease
P21817	F4860del	Disease
P21817	L4647_S4648del	Disease
P21817	R4214_F4216del	Disease
P21817	V4927_I4928del	Disease
P22033	E684_L685insL	Disease
P22033	I412del	Disease
P22033	L346del	Disease
P22033	S389del	Disease
P22304	M488_G489delinsIA	Disease
P22304	R95del	Disease
P22304	S117del	Disease
P22304	T118del	Disease
P22309	F170del	Disease
P22309	F171del	Disease
P22830	F417del	Disease
P22830	N408_C411delinsKSVG	Disease
P22888	L608_V609del	Disease
P23025	E78del	Polymorphism
P23141	G18_H19insA	Polymorphism
P23141	Q362del	Polymorphism
P23327	E204del	Polymorphism
P23352	C163del	Disease
P23378	F756del	Disease
P23760	A63_I67del	Disease
P23942	C118del	Disease
P23942	K153del	Disease
P23942	K193del	Disease
P23942	M67del	Disease
P23942	P219del	Disease
P24752	E85del	Disease
P25189	C50del	Disease
P25189	D118_Y119insFY	Disease
P25189	F64del	Disease
P25189	K236del	Disease
P25189	S63del	Disease
P25189	T124_F125del	Disease
P25189	T216delinsER	Disease
P25189	V42del	Disease
P26367	A37_P39del	Disease
P26367	P22_R26del	Disease
P26678	R14del	Disease
P26885	T21_A22delinsS	Polymorphism
P28062	P30_H32delinsRPD	Disease
P28356	Q269del	Polymorphism
P28799	N119del	Polymorphism
P29033	D46_Q48delinsE	Disease
P29033	E120del	Disease
P29033	I118del	Disease
P29120	A213del	Disease
P29400	G365_P367del	Disease
P29400	G802_P807del	Disease
P29400	G822_P824del	Disease
P29400	G988_Q992del	Disease
P29400	P456_P458del	Disease
P29400	S942del	Disease
P29965	G227del	Disease
P29965	S128_E129delinsRG	Disease
P30447	D190_G191delinsEW	Polymorphism
P30450	D98_N101delinsHRVD	Polymorphism
P30450	R86_N87delinsGE	Polymorphism
P30460	H137_N138delinsYH	Polymorphism
P30461	T118_W119delinsII	Polymorphism
P30464	E190_W191delinsDG	Polymorphism
P30464	M69_A70delinsEE	Polymorphism
P30464	T118_L119delinsII	Polymorphism
P30481	K69_E70delinsMA	Polymorphism
P30481	T104_R107delinsNLRG	Polymorphism
P30485	L106_R107delinsRG	Polymorphism
P30490	T69_E70delinsMA	Polymorphism
P30491	H137_D138delinsYN	Polymorphism
P30491	I104_A105delinsTL	Polymorphism
P30492	A35_M36delinsSV	Polymorphism
P30495	N104_G107delinsTALR	Polymorphism
P30501	G73_R74delinsAP	Polymorphism
P30512	E190_W191delinsDG	Polymorphism
P30518	L62_R64del	Disease
P30518	R247_G250del	Disease
P30518	V277del	Disease
P30613	C401_I402insS	Disease
P30613	D221_G222insD	Disease
P30613	I131del	Disease
P30613	K348del	Disease
P30613	K354del	Disease
P30613	T48_T53del	Disease
P30685	I118_I119delinsTL	Polymorphism
P30793	R88_Q89del	Disease
P31213	M157del	Disease
P31271	A125_A126insAAAAAA	Disease
P31358	N40_I41delinsSM	Polymorphism
P31785	W237_S238insQHW	Disease
P32004	S526del	Disease
P32004	V439_T443del	Disease
P32245	V88_L92del	Disease
P32297	L23del	Polymorphism
P33076	I1027del	Disease
P33076	K120delinsIE	Disease
P33897	E291del	Disease
P33897	E300_V301insVGQ	Disease
P33897	E427del	Disease
P33897	G277_E278insN	Disease
P33897	G528del	Disease
P33897	I657del	Disease
P33897	L138_A141del	Disease
P33897	S207_V208insAAS	Disease
P34059	F285del	Disease
P34059	L17_S18del	Disease
P34059	N71_S74delinsT	Disease
P34059	P52_E55del	Disease
P34059	W325del	Disease
P34059	W403_T404del	Disease
P34913	R403_T404insR	Polymorphism
P35240	F96del	Disease
P35453	A57_A58del	Polymorphism
P35475	D349_N350del	Disease
P35475	D445del	Disease
P35475	L396_D397insALL	Disease
P35475	S16_A19del	Disease
P35498	F1289del	Disease
P35498	F1766del	Disease
P35498	M1559del	Disease
P35498	M1807_E1810del	Disease
P35498	W1812_F1815delinsC	Disease
P35520	E270del	Disease
P35527	Y167delinsWL	Disease
P35548	R159_K160del	Disease
P35555	F1211del	Disease
P35555	G1058_F1059insC	Disease
P35555	G1394_T1396del	Disease
P35555	I1048del	Disease
P35555	N507del	Disease
P35555	V1931del	Disease
P35555	V629_G633del	Disease
P35568	G723del	Disease
P35575	F327del	Disease
P35579	L1205_Q1207del	Disease
P35670	F608_D609delinsY	Disease
P35670	V1216_V1217del	Disease
P35670	V1217_L1218del	Disease
P35670	V1297del	Disease
P35670	Y670_M671del	Disease
P36021	F156del	Disease
P36021	F427del	Disease
P36551	G390del	Disease
P36897	A24_A26del	Polymorphism
P36897	A26_L27insA	Polymorphism
P37023	D254del	Disease
P37023	F425del	Disease
P37023	G48_A49delinsEP	Disease
P37023	S232del	Disease
P37023	S233del	Disease
P37837	S171del	Disease
P38398	D369del	Disease
P38935	K572del	Disease
P39019	A58_T60del	Disease
P39019	I78_Q83delinsR	Disease
P39019	L18_A19delinsE	Disease
P39019	V9_F14del	Disease
P40337	D92_P97del	Disease
P40337	E186del	Disease
P40337	F148del	Disease
P40337	F76del	Disease
P40337	I75del	Disease
P40337	L129_V130insE	Disease
P40337	R177_L178insLRVKPE	Disease
P40337	R82_V84del	Disease
P40337	T157_L158insF	Disease
P40692	E37_N38insLNH	Disease
P40692	E71del	Disease
P40692	F626_S627delinsST	Disease
P40692	G596del	Disease
P40692	I262del	Disease
P40692	I330del	Disease
P40692	I657del	Disease
P40692	I719_V720insNVFHI	Disease
P40692	K616del	Disease
P40692	K618del	Disease
P40692	T45_I47delinsCF	Disease
P40692	V612del	Disease
P40763	Q644del	Disease
P40763	V463del	Disease
P40879	V317del	Disease
P40879	Y527del	Disease
P42768	H30del	Disease
P42771	A19_A20insTA	Disease
P42771	E61_L62delinsDV	Polymorphism
P42771	G67_N71del	Disease
P42771	L104_D105del	Polymorphism
P42771	R112_L113insR	Disease
P42858	Q18_Q19insQQ	Polymorphism
P43026	L437del	Disease
P43080	I143delinsNT	Disease
P43246	I745_I746del	Disease
P43246	L440del	Disease
P43246	L92del	Disease
P43246	N596del	Disease
P43403	K541_K542insLEQ	Disease
P45379	E170del	Disease
P45379	K210del	Disease
P45379	K220del	Disease
P45381	G176_I177del	Disease
P46019	F141del	Disease
P46019	K189_T190del	Disease
P46019	N953_L954delinsI	Disease
P46019	R1070del	Disease
P46019	R1111_E1112insTR	Disease
P46019	T120_C121insYNTAT	Disease
P46019	T251del	Disease
P48029	F408del	Disease
P48436	P354_P356del	Disease
P49281	V114del	Disease
P49335	F201_K202del	Disease
P49675	R272del	Disease
P49747	D372del	Disease
P49747	D374del	Disease
P49747	D469del	Disease
P49747	D473del	Disease
P49747	P391_D394delinsV	Disease
P49747	R367_G368del	Disease
P49747	S459del	Disease
P49747	V513_K516del	Disease
P49748	E130del	Disease
P49748	E381del	Disease
P49748	K278del	Disease
P49748	K299del	Disease
P49815	F1509del	Disease
P49815	H1746_R1751del	Disease
P49815	I1614del	Disease
P49815	I365del	Disease
P49815	L694del	Disease
P49815	W304_G305insGMALW	Disease
P49917	Q433del	Disease
P50222	H79_H80del	Polymorphism
P50222	H80del	Polymorphism
P50416	R395del	Disease
P50443	V340del	Disease
P50461	S54_E55delinsRG	Disease
P50570	V625del	Disease
P50747	T610del	Disease
P50914	A158_A159del	Polymorphism
P50914	A159_K160insA	Polymorphism
P50914	A159_K160insAA	Polymorphism
P50914	A159_K160insAAA	Polymorphism
P50914	A159_K160insAAAA	Polymorphism
P50914	A159_K160insAAAAA	Polymorphism
P51587	K1286del	Polymorphism
P51587	T1302del	Disease
P51608	P388del	Polymorphism
P51681	K228del	Polymorphism
P51688	H381_R382insQR	Disease
P51688	H84_Q85del	Disease
P51688	W436_L438del	Disease
P51688	Y403del	Disease
P51688	Y432_R435delinsW	Disease
P51787	A71_P73del	Disease
P51787	F167_G168delinsW	Disease
P51787	F339del	Disease
P51795	E267del	Disease
P51795	R30_D31insH	Disease
P51798	L227del	Disease
P51810	L80del	Disease
P51810	T290del	Disease
P51843	V269del	Disease
P52945	P243_P244insP	Disease
P53420	P441_A446del	Disease
P54098	Q55_P56insQ	Polymorphism
P54098	Q55_P56insQQ	Polymorphism
P54259	Q484_Q488del	Polymorphism
P54577	V153_V156del	Disease
P54802	F142del	Disease
P55017	S561del	Disease
P55317	M124_N125insM	Polymorphism
P56539	F97del	Disease
P56539	T64_T66del	Disease
P56693	R161_M162insLR	Disease
P57679	S965del	Polymorphism
P58012	A234_G235insAAAAA	Disease
P58012	I85del	Disease
P58335	V293_S294insQ	Disease
P58418	I153_L154delinsM	Disease
P60371	C81_T82insPSCCA	Polymorphism
P60484	A137_Y138insN	Disease
P60484	I33del	Disease
P62913	E161del	Disease
P63252	S314_Y315del	Disease
P63252	S95_F98del	Disease
P68871	F42del	Polymorphism
P68871	F43del	Polymorphism
P69905	E117_F118insHLPAE	Polymorphism
P69905	F118_T119insI	Polymorphism
P69905	K61del	Polymorphism
P69905	P38_T39insE	Polymorphism
P69905	T119_P120insEFT	Polymorphism
P78324	P239_L240delinsSF	Polymorphism
P78324	P6_A7delinsRS	Polymorphism
P78324	V201_G202delinsAR	Polymorphism
P78363	F1890del	Disease
P78363	G863del	Disease
P78363	K13_W15del	Disease
P78363	P1761_L1763del	Disease
P78363	V1681_C1685del	Disease
P78417	E155del	Polymorphism
P78504	C22_R25del	Disease
P78504	V1055_R1056delinsG	Disease
P78539	L23del	Polymorphism
P78562	N680del	Disease
P78562	V341del	Disease
P78562	W444_A445insN	Disease
P80303	Q402del	Polymorphism
P80365	L114_E115del	Disease
P80365	L250_L251delinsPS	Disease
P80365	R337_Y338delinsH	Disease
P80370	K347del	Polymorphism
P82251	A158_I159insA	Disease
P82251	E244del	Disease
P82251	I193_S194insI	Disease
P82251	R10del	Disease
P82279	L962del	Disease
P82279	S749del	Disease
P98161	F1992_T1993delinsL	Disease
P98161	F2978del	Disease
P98161	F3996_L3997insLLF	Disease
P98161	G2443_Y2444insG	Disease
P98161	G2579del	Disease
P98161	I2260del	Disease
P98161	L2613del	Disease
P98161	L4132del	Disease
P98161	N1240del	Disease
P98161	N3188del	Disease
P98161	R2220_P2224del	Disease
P98161	R2765_S2766insILMR	Disease
P98161	R3748_V3752del	Disease
P98161	T2421del	Disease
P98161	T3012_Y3017del	Disease
Q00604	H94_C96delinsQCGL	Disease
Q00604	R121_I123del	Disease
Q01453	A115_T118del	Disease
Q01453	F84del	Disease
Q01453	V25_S26del	Disease
Q01534	E79_E80insVEVVAE	Polymorphism
Q01668	M1_M2insM	Disease
Q01831	V697_R698insV	Disease
Q01851	P163del	Polymorphism
Q01968	K478_Y479del	Disease
Q01968	T367del	Disease
Q01968	V742del	Disease
Q02809	D367_Q371del	Disease
Q02809	E532del	Disease
Q02818	L13_P14delinsS	Polymorphism
Q02846	E837_T839delinsDCM	Disease
Q02962	Q39_R40del	Disease
Q02962	T75_G76insET	Disease
Q03169	A110_G111insA	Polymorphism
Q03393	V57del	Disease
Q04671	L206_P211del	Disease
Q04671	N273_W274delinsKV	Disease
Q04671	V833del	Disease
Q04695	R94_Y98del	Disease
Q04695	S97del	Disease
Q04771	P197_F198delinsL	Disease
Q04826	E201_T202delinsDK	Polymorphism
Q04826	S35_V36delinsAM	Polymorphism
Q04826	T118_L119delinsII	Polymorphism
Q04826	W14_G15delinsSA	Polymorphism
Q05086	I826_I827insI	Disease
Q06187	G302del	Disease
Q09428	A1507_T1508insAS	Disease
Q09428	F1387del	Disease
Q09428	S1385del	Disease
Q0ZGT2	G650del	Disease
Q12809	G189_A190insGAG	Polymorphism
Q12809	K638del	Disease
Q12840	N256del	Disease
Q13049	D588del	Disease
Q13233	V211_V212insIQ	Disease
Q13285	L231_L233del	Disease
Q13315	A1812_F1813delinsV	Disease
Q13315	D2625_A2626delinsEP	Disease
Q13315	L2427_R2428del	Disease
Q13315	M2224_R2227delinsIS	Disease
Q13315	S2855_V2856delinsRI	Disease
Q13315	S2860del	Disease
Q13315	V2662del	Disease
Q13315	V2663del	Disease
Q13402	A886_K888del	Disease
Q13402	D218_I219del	Disease
Q13402	F1346del	Disease
Q13402	F1962del	Disease
Q13402	H468_V469insQ	Disease
Q13402	K269del	Disease
Q13402	R1347_F1351del	Disease
Q13478	A317del	Polymorphism
Q13488	N462del	Disease
Q13496	G294del	Disease
Q13496	K47del	Disease
Q13496	R421_I422insFIQ	Disease
Q13496	S420_R421insFIQ	Disease
Q13510	V96del	Disease
Q13515	E233del	Disease
Q13563	I479del	Disease
Q13563	Y684del	Disease
Q13635	F505_L506delinsLR	Disease
Q13635	I815_Q816insPNI	Disease
Q13635	Q816del	Disease
Q13635	V1083_V1084insV	Disease
Q13642	T128_C129insI	Disease
Q13813	E2202del	Disease
Q13813	R2303_M2304insM	Disease
Q13950	A78_A83del	Polymorphism
Q13950	N133del	Disease
Q14050	G563_P565del	Polymorphism
Q14050	P564_G566del	Polymorphism
Q14524	A586_L587del	Disease
Q14524	F1617del	Disease
Q14524	F393del	Disease
Q14524	K1479del	Disease
Q14524	K1500del	Disease
Q14524	K1505_Q1507del	Disease
Q14524	Q1507_P1509del	Disease
Q14524	Y1795_E1796insD	Disease
Q14542	S184_V186delinsM	Polymorphism
Q14654	P380_K381insKP	Disease
Q14683	E683del	Disease
Q14683	K268del	Disease
Q14683	Q832del	Disease
Q14683	S306del	Disease
Q14683	V58_R62del	Disease
Q14896	K1154del	Disease
Q14896	K503del	Disease
Q14896	K810del	Disease
Q14896	K812del	Disease
Q14CN2	P877_T878del	Polymorphism
Q15149	L429_Q430insL	Disease
Q15149	Q1003_A1005del	Disease
Q15389	G269del	Polymorphism
Q15413	S2268del	Polymorphism
Q15465	A378_F380del	Disease
Q15465	D405_G409del	Disease
Q15465	E176_K178del	Disease
Q15465	G196_P200del	Disease
Q15465	G404_G408del	Disease
Q15465	G411_R412insG	Disease
Q15465	L106_N107del	Disease
Q15475	E133del	Disease
Q15517	N143del	Polymorphism
Q15517	S153del	Polymorphism
Q15517	V253del	Polymorphism
Q15582	F540del	Disease
Q15582	H572del	Disease
Q15582	V624_V625del	Disease
Q15738	K232del	Disease
Q15813	S52_G55del	Disease
Q15831	D162_L164delinsNDM	Disease
Q15831	I303_H306delinsN	Disease
Q15831	N247del	Disease
Q15833	I232del	Disease
Q15858	R1381_L1385del	Disease
Q15911	G3527_S3528insGG	Polymorphism
Q16254	S319_N320insSSS	Polymorphism
Q16281	I312del	Disease
Q16394	H627del	Disease
Q16518	L36_L38del	Disease
Q16586	A136_E137insPGAQP	Disease
Q16587	K623_L624delinsNF	Polymorphism
Q16678	L343del	Disease
Q16678	R355_A358del	Disease
Q16678	S269_F271del	Disease
Q16696	T134_L135insT	Polymorphism
Q29983	A319_I320insA	Polymorphism
Q29983	A319_I320insAA	Polymorphism
Q29983	A319_I320insAAA	Polymorphism
Q29983	A319_I320insAAAA	Polymorphism
Q29983	A319_I320insAAAAA	Polymorphism
Q29983	A319_I320insAAAAAA	Polymorphism
Q4ZHG4	T1479_T1484del	Polymorphism
Q53GS7	T144_E145insPFQ	Disease
Q5H9L4	D350_E351del	Polymorphism
Q5TC84	K396del	Polymorphism
Q6KC79	I1206del	Disease
Q6KC79	N1897del	Disease
Q6N021	F1285del	Disease
Q6N021	K1911_L1916del	Disease
Q6N021	P1237_S1239del	Disease
Q6NTF7	N15del	Disease
Q6PHW0	F105_I106delinsL	Disease
Q6QHK4	N140del	Disease
Q6VVB1	V294_K295del	Disease
Q6Y7W6	Q1211del	Polymorphism
Q6Y7W6	Q1212_Q1213insQ	Polymorphism
Q6ZUT3	K14del	Disease
Q6ZW61	V113del	Disease
Q70SY1	T100del	Polymorphism
Q7L5A8	R53_I58del	Disease
Q7LG56	E85del	Disease
Q7Z7G8	L1494del	Disease
Q7Z7G8	S1739_Q1744del	Disease
Q86U06	A393_Q394insA	Polymorphism
Q86U42	A6_A7insAAA	Polymorphism
Q86XE5	E315del	Disease
Q8IV03	G47_G49del	Polymorphism
Q8IWN7	K1658_L1659insK	Polymorphism
Q8IWN7	T1327_E1328delinsVI	Polymorphism
Q8NFJ9	I200_T201del	Disease
Q8NFJ9	I389del	Disease
Q8NHU6	V618del	Disease
Q8NI60	T584del	Disease
Q8TAB3	A141_A142insSEA	Disease
Q8TAM2	E197_Y198del	Disease
Q8TAT5	N58_D59insN	Polymorphism
Q8TDN2	D339_V341del	Disease
Q8WWY3	H111_I114del	Disease
Q8WWZ3	T135_V136del	Disease
Q8WY54	E44_S45insPE	Polymorphism
Q92574	C586_P589delinsS	Disease
Q92574	N198_F199delinsI	Disease
Q92781	L310delinsEV	Disease
Q92834	L258del	Disease
Q92834	Q526del	Polymorphism
Q92834	T296_I300del	Disease
Q92838	G192_Q197del	Disease
Q92838	G218_P223del	Disease
Q92838	P184_G189del	Disease
Q92838	P191_P196del	Disease
Q92887	R1392_M1393del	Disease
Q92902	I55del	Disease
Q92990	N393del	Disease
Q95604	Q7_A8delinsRT	Polymorphism
Q96B23	S313_G314insA	Polymorphism
Q96D42	P157_T158insMTTTVP	Polymorphism
Q96D42	P157_T158insMTTVP	Polymorphism
Q96D42	T195del	Polymorphism
Q96E22	L210del	Polymorphism
Q96H72	F162_A164del	Disease
Q96IP4	G24_G25insGDFGG	Polymorphism
Q96IP4	G39_G43del	Polymorphism
Q96IS3	P140_G141insGP	Disease
Q96JK9	Q764del	Polymorphism
Q96KN2	L20_E21insL	Polymorphism
Q96KN3	E447del	Polymorphism
Q96L15	P24_I25insT	Polymorphism
Q96NR3	M336_L337delinsII	Polymorphism
Q96QU1	T1867del	Disease
Q96RN5	Q261_Q262del	Polymorphism
Q99217	I5_A8delinsT	Disease
Q99453	A254_A258del	Polymorphism
Q99453	A255_A259del	Polymorphism
Q99519	Y400_T401insHY	Disease
Q99706	D271_A273delinsMLL	Polymorphism
Q99707	I881del	Disease
Q99996	K1347_L1348insQ	Polymorphism
Q9BXM0	E1359del	Polymorphism
Q9BXM7	Q534_S535insQ	Disease
Q9BXU7	T123_Q124insT	Polymorphism
Q9BYE7	L23_P24insPP	Polymorphism
Q9BYQ5	C65_C66insCCPS	Polymorphism
Q9BYR2	C80_S84del	Polymorphism
Q9BZ23	L425del	Disease
Q9BZS1	E251del	Disease
Q9GZU5	A243_P246del	Disease
Q9GZU5	E114_A118del	Disease
Q9GZU5	I101del	Disease
Q9GZU5	R207_L208insLLR	Disease
Q9GZU5	R209_S210insCLR	Disease
Q9H1X1	K268del	Disease
Q9H221	F570del	Disease
Q9H251	M1281del	Disease
Q9H3D4	T193_Y194insP	Disease
Q9H3L0	S108_S109insLAEPLS	Disease
Q9H6I2	Q17_S18insTQ	Disease
Q9H9S5	R143_E146del	Disease
Q9HBA0	F471del	Disease
Q9HBG4	K237del	Disease
Q9HCJ1	E490del	Disease
Q9HCJ1	F376del	Disease
Q9HCJ1	F377del	Disease
Q9HCJ1	P380_V381insA	Disease
Q9HCJ1	S375del	Disease
Q9NP59	V162del	Disease
Q9NPF0	E88del	Disease
Q9NRA2	S268_N272del	Disease
Q9NSC2	S150del	Polymorphism
Q9NSC2	S150_S151insS	Polymorphism
Q9NSC2	S164del	Polymorphism
Q9NWW5	I154del	Disease
Q9NWW5	S265del	Disease
Q9NWW5	Y171del	Disease
Q9NXB0	F371del	Disease
Q9NY46	N43del	Polymorphism
Q9NZJ4	Q2801del	Disease
Q9NZJ4	S2032del	Disease
Q9NZL4	G25_G27del	Polymorphism
Q9P0J1	L284del	Disease
Q9P2H3	L549del	Disease
Q9TNN7	E207_H208delinsDP	Polymorphism
Q9UBC3	E806_R807insSTP	Disease
Q9UBC5	S116_Y117insS	Disease
Q9UBK8	L603del	Disease
Q9UBK8	V81del	Disease
Q9UBP0	F404del	Disease
Q9UBP0	L515del	Disease
Q9UBY8	K61del	Disease
Q9UGI6	Q81_Q85del	Polymorphism
Q9UGJ0	R350_E351insL	Disease
Q9UGP8	E568del	Disease
Q9UIF7	E477del	Disease
Q9UIF7	G148delinsIW	Disease
Q9UKX5	E1029_A1030insV	Polymorphism
Q9UKY4	I444_N445delinsLLWQ	Disease
Q9ULC3	V13del	Polymorphism
Q9ULC3	Y79del	Disease
Q9ULV0	L1055_M1056insL	Polymorphism
Q9ULV1	M493_W494del	Disease
Q9UM01	E36del	Disease
Q9UM47	D80_S84del	Disease
Q9UM47	Q77_C82del	Disease
Q9UM47	R153_C155del	Disease
Q9UMX9	F221del	Disease
Q9UNE0	Q396_L397insQ	Disease
Q9UPI3	N110_F112delinsI	Disease
Q9UQ90	V581del	Disease
Q9UQE7	E491del	Disease
Q9Y253	L75del	Disease
Q9Y5X4	C67_G69del	Disease
Q9Y619	F188del	Disease
Q9Y672	I299del	Disease
Q9Y672	L444del	Disease
Q9Y6A1	L421del	Disease
Q9Y6A1	M140del	Disease
Q9Y6Q6	L21_A22insLLCALL	Disease
Q9Y6Q9	Q1248_Q1250del	Polymorphism
