# Supplementary material for: Predicting the Functional Effect of Amino Acid Substitutions and Indels
Source: PLoS One. 2012 Oct 8;7(10):e46688. doi: 10.1371/journal.pone.0046688 (PMC3466303; doi:10.1371/journal.pone.0046688)
Supplement: Dataset S2 — Human indel variants collected from the 1000 Genomes Project. (XLSX) [file pone.0046688.s011.xlsx]

## Sheet: Sheet1
NCBI Reference Sequence ID	Variation in HGVS notation	* This indel data was collected from 1000 Genomes Project (August 2010 release, ftp://ftp.1000genomes.ebi.ac.uk/vol1/ftp/release/20100804).
NP_000082.2	P15_L18del
NP_000097.2	K281del
NP_000113.1	E264del
NP_000121.2	E750del
NP_000170.1	E1254del
NP_000174.1	T2dup
NP_000288.1	E102del
NP_000319.1	D382del
NP_000319.1	Q527del
NP_000323.2	H211del
NP_000323.2	Q208del
NP_000332.2	D576_S577insP
NP_000340.2	K98del
NP_000359.1	S1043del
NP_000375.2	L12_L14del
NP_000403.1	H288del
NP_000412.3	G24del
NP_000412.3	G490_G493del
NP_000418.2	G27_G28dup
NP_000473.2	Q384_Q387del
NP_000491.4	L10del
NP_000531.2	E3689del
NP_000533.3	L26del
NP_000534.3	A48_L49del
NP_000569.3	T25_P27del
NP_000582.1	L12del
NP_000620.2	D479dup
NP_000667.1	N153del
NP_000669.1	L90del
NP_000672.3	E271_P276del
NP_000673.2	E307_E309dup
NP_000674.2	G324_A327del
NP_000709.1	T996_E1000del
NP_000711.1	F1943del
NP_000721.1	K248del
NP_000734.2	L23del
NP_000757.2	T134dup
NP_000796.1	E85del
NP_000815.1	N456del
NP_000823.4	E598del
NP_000826.2	E1048_L1049insPPE
NP_000829.2	D1099del
NP_000859.1	K292del
NP_000905.3	G63dup
NP_000921.1	D401del
NP_000930.1	S97_G99dup
NP_000983.1	A129_K130dup
NP_001001520.1	E281del
NP_001001658.1	F234dup
NP_001001659.1	F177del
NP_001001821.1	L52_I54dup
NP_001001824.1	F178del
NP_001001827.1	F103dup
NP_001001872.2	E552del
NP_001001957.2	S156del
NP_001001963.1	A202del
NP_001001966.1	S163del
NP_001002909.1	E843del
NP_001002912.4	G1179del
NP_001003688.1	S201del
NP_001003892.1	F125del
NP_001004137.1	M314_I316del
NP_001004303.3	Q724_S725insR
NP_001004462.1	F177del
NP_001004471.1	D276_S277insP
NP_001004487.1	V37_L40del
NP_001004692.1	F176del
NP_001004726.1	F192del
NP_001004755.1	L285del
NP_001005160.1	K234del
NP_001005212.1	F168del
NP_001005281.1	S282del
NP_001005356.1	D51dup
NP_001005465.1	F179del
NP_001005479.1	V124_T126del
NP_001005495.1	L52_I54dup
NP_001005497.1	A298_M302del
NP_001005518.1	F28del
NP_001005922.1	G15_G16insKG
NP_001005922.1	S111_C112insG
NP_001007254.2	Y51del
NP_001007258.1	E1060del
NP_001007258.1	E81dup
NP_001007532.1	D401dup
NP_001007545.1	Y155del
NP_001008395.1	E35del
NP_001008735.1	E206dup
NP_001010870.1	E705del
NP_001010892.1	E573del
NP_001011663.1	P27_P28dup
NP_001012279.1	P18dup
NP_001012650.1	Y62del
NP_001012991.1	G94_D95insE
NP_001013660.1	A27_A28del
NP_001013669.1	S189del
NP_001013725.2	D736_D737dup
NP_001013728.2	S117del
NP_001013764.1	S204_P205del
NP_001013860.1	K937del
NP_001014763.1	L5_W6dup
NP_001017437.2	E433del
NP_001017969.2	A1423del
NP_001021100.3	D124dup
NP_001025036.2	S153del
NP_001025041.1	Q304dup
NP_001025053.1	S1036del
NP_001025054.1	P1089del
NP_001025054.1	S1225dup
NP_001027.3	E4441del
NP_001028219.1	P333del
NP_001028229.1	Q421dup
NP_001028727.1	E150del
NP_001030025.1	E1018del
NP_001030025.1	E853del
NP_001030025.1	E890del
NP_001030025.1	E907del
NP_001030025.1	G1039del
NP_001032305.1	L31del
NP_001032407.1	S250del
NP_001032647.2	R35del
NP_001032902.1	S124del
NP_001033073.1	I1072del
NP_001033722.1	Q251dup
NP_001033729.2	E513del
NP_001034230.1	Q398del
NP_001034230.1	S540del
NP_001034449.1	E160_E162del
NP_001034672.1	E388del
NP_001034681.1	S183_G186del
NP_001034705.1	S128del
NP_001034864.2	E3dup
NP_001034864.2	E833dup
NP_001034881.1	H105del
NP_001035088.2	D819_R820insH
NP_001035090.1	E1750del
NP_001035282.1	E362del
NP_001035374.2	S576dup
NP_001035500.1	E72del
NP_001035531.1	E433del
NP_001035545.1	K325del
NP_001035869.1	H84del
NP_001035893.1	A543del
NP_001035943.1	T225del
NP_001035963.1	P192dup
NP_001036041.1	K198del
NP_001036041.1	S675del
NP_001036128.1	E779del
NP_001036128.1	E99del
NP_001037853.1	E15del
NP_001041445.1	K385_E387dup
NP_001041445.1	S336_Q338del
NP_001041665.1	H1141del
NP_001041677.1	L104_A107del
NP_001070650.1	K357del
NP_001070665.1	S671dup
NP_001070820.1	A359dup
NP_001070991.1	K770_K771del
NP_001071062.1	S124dup
NP_001072982.1	K238del
NP_001072987.1	E152del
NP_001073007.1	A7dup
NP_001073280.1	P611del
NP_001073312.1	D1711_D1712del
NP_001073379.1	T78_D79del
NP_001073865.1	Q73_Q76del
NP_001073865.1	Q95del
NP_001073890.2	E350del
NP_001073890.2	E350dup
NP_001073893.1	P263_P264del
NP_001073893.1	T761_T762del
NP_001073895.1	E348del
NP_001073904.1	E797del
NP_001073913.1	C290del
NP_001073916.1	T322_D323insE
NP_001073936.1	L1055dup
NP_001073940.1	P839_F843del
NP_001073951.2	A836_P837dup
NP_001073953.1	K404_K405insE
NP_001073959.1	G38dup
NP_001073964.2	S2577del
NP_001073966.2	A30_A31del
NP_001073979.3	P93del
NP_001074293.1	P305_P309del
NP_001074295.1	S349_G350dup
NP_001075146.1	N43del
NP_001078846.1	G21dup
NP_001078846.1	S22del
NP_001078916.1	R364_E365del
NP_001087194.1	S415del
NP_001091089.1	E288_T289insA
NP_001091989.1	E351del
NP_001091989.1	T395_V398dup
NP_001092049.2	E799del
NP_001092092.1	A45_L46insPEPVSA
NP_001092267.1	P394dup
NP_001092302.1	S144del
NP_001092759.1	H578_A579dup
NP_001092808.1	P814del
NP_001092872.1	V410_H411del
NP_001092883.1	E1109del
NP_001092883.1	E993del
NP_001093143.1	N89_V90dup
NP_001093241.1	I776del
NP_001093241.1	N792del
NP_001093581.1	H100dup
NP_001093887.1	N301del
NP_001094089.1	G99_A101del
NP_001095876.1	S942del
NP_001095896.1	T1124_F1125insS
NP_001095924.1	Q233_P234del
NP_001096036.1	E35del
NP_001096127.1	P179del
NP_001096617.1	Q1043del
NP_001096617.1	Q1043dup
NP_001096617.1	Q1237del
NP_001096654.1	K1121del
NP_001098018.1	A94_A97del
NP_001098987.1	E10_E13del
NP_001099009.1	S2del
NP_001104490.1	E41del
NP_001104595.1	H1247del
NP_001104792.1	K94dup
NP_001106653.1	E500del
NP_001106905.1	S96_S99del
NP_001107573.1	L22del
NP_001107595.1	Q9_F10insV
NP_001107852.1	L1022del
NP_001108588.1	K372_P373del
NP_001108588.1	R334_A337del
NP_001108603.2	E798del
NP_001116105.1	I5_K6insF
NP_001116857.1	Q312del
NP_001120703.1	H1109del
NP_001120703.1	P705del
NP_001120842.1	E91del
NP_001120936.1	L1483del
NP_001120982.1	E1157del
NP_001121167.1	L19del
NP_001121170.1	G701del
NP_001121182.1	K71del
NP_001121182.1	T158del
NP_001121186.1	E1454del
NP_001121637.1	E153del
NP_001121678.1	N720del
NP_001121696.1	A67del
NP_001121698.1	E265_L266insG
NP_001121700.2	E621del
NP_001123214.1	A272_P277dup
NP_001123508.1	G140_Y143del
NP_001123554.1	S1809del
NP_001123572.1	R74_A76del
NP_001123578.1	G28_G30dup
NP_001123986.1	E95del
NP_001124147.1	L536dup
NP_001124448.1	A1050_E1051dup
NP_001124463.1	T207_A208insP
NP_001127837.1	E366_P367del
NP_001128360.1	E152dup
NP_001128558.1	L11_A14del
NP_001128626.1	L5_L6del
NP_001128668.1	V1242del
NP_001129337.1	L599_Q602del
NP_001129337.1	N510del
NP_001129467.1	T316del
NP_001129474.1	Q199_Q200del
NP_001129711.1	A93_S95dup
NP_001130005.1	E145_E147del
NP_001130033.2	V28del
NP_001132928.1	R266del
NP_001135419.1	S606dup
NP_001135442.1	E469del
NP_001135452.1	I455_P456del
NP_001135749.1	E226_E227del
NP_001135778.1	E70del
NP_001135869.1	K324_S328del
NP_001136040.1	E399del
NP_001136095.1	L13del
NP_001136155.1	L77del
NP_001136202.1	E96del
NP_001136241.1	P1455dup
NP_001136243.1	T1519dup
NP_001136245.1	T1846del
NP_001136272.1	N521del
NP_001136336.2	E1467_Q1468dup
NP_001136336.2	K1878del
NP_001136438.1	D618_D621del
NP_001136438.1	L1862dup
NP_001137276.1	S32del
NP_001137540.1	A4dup
NP_001138348.1	L187del
NP_001138355.1	D760del
NP_001138408.1	E200del
NP_001138408.1	E527del
NP_001138422.1	T1327dup
NP_001138422.1	T1425del
NP_001138441.1	P186del
NP_001138461.1	H296_E297insY
NP_001138461.1	Y408del
NP_001138476.1	Q603_E604del
NP_001138483.1	E970del
NP_001138498.1	T51_T54del
NP_001138500.1	A619del
NP_001138525.1	K141del
NP_001138537.1	E484del
NP_001138571.1	F406del
NP_001138594.1	E243del
NP_001138600.2	E703del
NP_001138648.1	H480del
NP_001138720.1	Q82_Q84del
NP_001138721.1	Q82_Q85del
NP_001138721.1	Q85dup
NP_001138764.1	E549del
NP_001138791.1	T7dup
NP_001138906.1	N140dup
NP_001138906.1	Q229del
NP_001138906.1	R257del
NP_001138916.1	Q951del
NP_001139114.1	S299del
NP_001139136.1	L294del
NP_001139241.1	E34del
NP_001139438.1	G1090_S1091insPS
NP_001139543.1	N315del
NP_001139574.1	I642del
NP_001139583.1	L454dup
NP_001139658.1	E1360del
NP_001139660.1	Q450del
NP_001139660.1	Q490del
NP_001139660.1	V363dup
NP_001139733.1	E270del
NP_001139813.1	G357del
NP_001140158.1	T291_E292del
NP_001152994.1	K415del
NP_001154848.1	P239del
NP_001155048.2	S157dup
NP_001155.1	E162del
NP_001155843.1	K77del
NP_001155973.1	Q1328del
NP_001156807.1	K579del
NP_001156995.1	E139del
NP_001157281.1	E1033del
NP_001157787.1	K934del
NP_001157787.1	L217del
NP_001157871.1	K772del
NP_001157915.1	M252del
NP_001157918.1	E979_E980del
NP_001158228.1	E174dup
NP_001158275.1	Y187del
NP_001158286.1	E281del
NP_001158286.1	R646_S647dup
NP_001159444.1	T131_T132del
NP_001159474.1	N15del
NP_001159603.1	K137_P138insQ
NP_001159609.1	P1004dup
NP_001159819.1	L213del
NP_001161707.1	L140_L141dup
NP_001161750.1	Q233del
NP_001161946.1	E267_D268del
NP_001163.1	N84del
NP_001164104.1	N234dup
NP_001164105.1	G173_G174del
NP_001164161.1	L22del
NP_001164166.1	R29_Q30insP
NP_001164212.1	E290del
NP_001164269.1	F510_F511insL
NP_001164432.1	G1011del
NP_001165365.1	Q419_Q420del
NP_001165447.1	N591del
NP_001166169.1	E779del
NP_001167539.1	E311del
NP_001167540.1	Q262dup
NP_001170937.1	Q477del
NP_001171580.1	E165del
NP_001171671.1	D194dup
NP_001171680.1	V186_V189del
NP_001171748.1	K62del
NP_001171804.1	A128_Q131del
NP_001171818.1	N334_E335insD
NP_001171988.1	K937del
NP_001174.2	K247_Q248insT
NP_001177278.1	G291_N292del
NP_001180360.1	N427dup
NP_001181875.1	E472del
NP_001181875.1	G479_A481del
NP_001182064.1	E45del
NP_001182152.1	F199del
NP_001182201.1	S750_H751insNS
NP_001182356.1	K201_S202del
NP_001182449.1	L18del
NP_001182726.1	T86del
NP_001182760.2	V849_R850insT
NP_001184027.1	E25del
NP_001184069.1	S121del
NP_001184163.1	L20dup
NP_001185.3	P719_P721del
NP_001185460.1	K428del
NP_001185544.1	E556del
NP_001185544.1	K527del
NP_001185947.1	Q310del
NP_001185968.1	Q313dup
NP_001186017.1	Q273del
NP_001186210.1	Y1350del
NP_001186308.1	V286del
NP_001186699.1	K111del
NP_001186778.1	E375del
NP_001186867.1	L143dup
NP_001186871.1	T1835del
NP_001186978.1	P881dup
NP_001189385.1	I184_G185insS
NP_001189472.1	S868_G870dup
NP_001191016.1	Q39_Q41del
NP_001191016.1	Q41del
NP_001191016.1	Q80del
NP_001191016.1	Q80dup
NP_001191235.1	A246del
NP_001191396.1	E119del
NP_001193560.1	I23_P25dup
NP_001193718.1	Q83_A87del
NP_001193953.1	M1_F2insL
NP_001207.2	G91_P96del
NP_001210.1	L7del
NP_001229243.1	E929del
NP_001229285.1	E199del
NP_001229314.1	K366_P367insT
NP_001229658.1	E712del
NP_001229701.1	H103del
NP_001230008.1	P320del
NP_001230126.1	E48del
NP_001230141.1	H220del
NP_001230271.1	E1022_H1023insQ
NP_001230728.1	Q509del
NP_001230728.1	V448del
NP_001231.2	N9del
NP_001249.1	K34del
NP_001251.1	Q377del
NP_001255.3	S153del
NP_001255.3	V257del
NP_001261.2	P1684del
NP_001264.2	K119del
NP_001266.1	E179del
NP_001266.1	E236del
NP_001266.1	E236dup
NP_001266.1	E365dup
NP_001275.1	L97del
NP_001279.2	E4del
NP_001288.3	E371del
NP_001288.3	E371dup
NP_001323.1	K817del
NP_001331.1	V303_K306del
NP_001354.1	K505del
NP_001354.1	K505dup
NP_001361.1	E505del
NP_001363.2	E1494del
NP_001364.1	V1964del
NP_001399.1	P16dup
NP_001420.2	Q2268del
NP_001424.3	Q495dup
NP_001443.1	G306dup
NP_001444.2	G380dup
NP_001451.1	D71dup
NP_001483.3	A158dup
NP_001495.1	V262del
NP_001499.1	K422dup
NP_001515.1	L22del
NP_001518.2	S81dup
NP_001623.3	L13del
NP_001640.1	L412_S415del
NP_001660.2	A234_V236del
NP_001709.1	Q118del
NP_001709.1	Q118dup
NP_001717.2	S648del
NP_001717.2	S648dup
NP_001745.2	I366_G367dup
NP_001786.2	D777del
NP_001788.2	V717_D718del
NP_001927.3	Q17dup
NP_001931.2	L1034_G1035insY
NP_001931.2	Q498_Q502del
NP_001931.2	Q500_Q502del
NP_001931.2	Q502del
NP_001941.2	S319del
NP_001941.2	S319dup
NP_001955.1	S84del
NP_001955.1	S84dup
NP_001970.2	R403dup
NP_001988.1	K102del
NP_001989.2	G15_L16dup
NP_002007.1	Q3631_Q3632insL
NP_002009.1	E957del
NP_002033.2	F284del
NP_002038.2	L20del
NP_002069.2	A1638del
NP_002078.1	N119del
NP_002079.3	L9del
NP_002102.4	E2645del
NP_002135.2	H25_A27dup
NP_002143.1	E547dup
NP_002143.1	E575del
NP_002156.2	S7_T8del
NP_002161.2	I179dup
NP_002177.2	S438del
NP_002204.2	F790_K792del
NP_002212.3	G94_S96del
NP_002215.2	E2111del
NP_002263.3	G86_G87insA
NP_002272.2	E303del
NP_002273.3	E202del
NP_002276.2	S419del
NP_002277.4	P522_E523dup
NP_002339.2	S171del
NP_002353.3	S44del
NP_002363.2	S1026del
NP_002364.5	E1136del
NP_002364.5	V1380del
NP_002374.2	A444_A448del
NP_002421.3	P623dup
NP_002421.3	Q302del
NP_002430.3	A57_A62del
NP_002430.3	P67_P69del
NP_002431.2	S69del
NP_002435.1	E346del
NP_002449.2	C5285del
NP_002449.2	N474del
NP_002449.2	S2985del
NP_002449.2	T1624del
NP_002449.2	T4373del
NP_002464.1	E929del
NP_002510.2	S726del
NP_002516.2	E154del
NP_002516.2	S1177del
NP_002567.3	D183del
NP_002589.2	E226del
NP_002684.1	Q55dup
NP_002696.3	E368del
NP_002696.3	W893dup
NP_002705.2	G635_P637del
NP_002733.2	S31_G32dup
NP_002734.2	E325del
NP_002734.2	L9del
NP_002826.3	P682del
NP_002847.1	E445del
NP_002847.1	R391del
NP_002859.1	G191del
NP_002874.1	E368del
NP_002895.3	D227_R228del
NP_002895.3	D241_R242del
NP_002962.1	Q607del
NP_002964.3	Q188del
NP_002985.1	L28del
NP_003003.3	A14del
NP_003004.1	L11dup
NP_003031.3	E202_A203del
NP_003048.1	M420del
NP_003061.3	Q238del
NP_003066.2	P1092del
NP_003071.2	G349del
NP_003077.2	S542del
NP_003098.1	S392del
NP_003125.3	A116del
NP_003161.2	E43del
NP_003183.1	A10del
NP_003185.1	Q95del
NP_003185.1	Q95dup
NP_003226.4	D1767del
NP_003290.1	E791del
NP_003316.3	Q412del
NP_003359.3	E222del
NP_003463.1	E47del
NP_003464.1	A491dup
NP_003473.3	Q3745dup
NP_003473.3	Q3863dup
NP_003473.3	Q3919del
NP_003496.1	P93dup
NP_003579.3	S146del
NP_003612.2	P443del
NP_003652.2	N388_Y389del
NP_003655.3	A1008del
NP_003655.3	K804del
NP_003693.2	A10del
NP_003709.3	G249_S250dup
NP_003711.1	E26del
NP_003727.1	P15_V16del
NP_003728.1	L33del
NP_003728.1	L33dup
NP_003740.2	N28del
NP_003762.1	S458del
NP_003787.2	D311del
NP_003802.1	L41del
NP_003886.3	V1405_L1406insNT
NP_003911.2	E678dup
NP_003932.3	D501del
NP_003932.3	P294del
NP_003964.3	A157_A159dup
NP_003964.3	A158_A159dup
NP_003964.3	K160del
NP_003965.2	Q17dup
NP_004046.2	N434_R435insT
NP_004195.2	S193del
NP_004204.3	L140_K141insV
NP_004215.2	T502_H505del
NP_004232.2	G939_L940del
NP_004251.3	T858_R859insMH
NP_004272.2	A160dup
NP_004275.3	E667del
NP_004295.2	E1435del
NP_004307.2	Q62dup
NP_004312.2	E692del
NP_004330.1	C121del
NP_004357.3	R646dup
NP_004360.2	A2960del
NP_004371.2	Q2216del
NP_004379.1	L31_L33del
NP_004389.2	D787_D788dup
NP_004391.1	V114_Q116dup
NP_004396.1	S46dup
NP_004414.3	Y547_P551del
NP_004417.2	Q438_Q439del
NP_004436.2	S175_S176dup
NP_004450.3	A2665_P2667dup
NP_004450.3	E148del
NP_004450.3	P2667_P2668insA
NP_004455.2	Q224dup
NP_004456.1	C23del
NP_004460.1	E212del
NP_004465.3	P292_H293dup
NP_004467.1	L5del
NP_004468.1	E197del
NP_004477.3	E715del
NP_004478.3	S2996del
NP_004504.3	S137del
NP_004526.1	E273del
NP_004526.1	E305_E306del
NP_004534.2	L57_A61del
NP_004548.3	E1536del
NP_004551.2	E917del
NP_004561.3	P129del
NP_004566.2	G66_G68del
NP_004566.2	G68dup
NP_004583.2	K853del
NP_004585.1	E708del
NP_004590.2	A276_T278del
NP_004635.2	D726_E727del
NP_004646.3	T672_R675del
NP_004663.3	K1125del
NP_004695.1	E70del
NP_004697.2	L678del
NP_004718.1	L591del
NP_004732.2	E96del
NP_004732.2	S378del
NP_004736.2	T712dup
NP_004741.1	L26del
NP_004743.1	T387dup
NP_004747.1	Q445_Q446del
NP_004747.1	Q446del
NP_004774.1	E392del
NP_004818.2	K360del
NP_004822.2	K395del
NP_004823.1	E155del
NP_004827.4	L21del
NP_004874.1	P666_G667del
NP_004874.1	S30del
NP_004902.1	E47del
NP_004984.2	K295del
NP_004984.2	Q302_Q305dup
NP_005004.1	Q403del
NP_005006.3	S482dup
NP_005026.3	H745_L746dup
NP_005083.2	N151dup
NP_005086.2	K1060_K1061insE
NP_005111.2	Q2076del
NP_005111.2	Q2086del
NP_005158.5	N483del
NP_005174.2	E825dup
NP_005176.1	M53del
NP_005179.2	D460del
NP_005179.2	H42dup
NP_005188.2	S339del
NP_005215.1	E145del
NP_005248.2	H333del
NP_005297.1	L62del
NP_005303.2	V303_A304insG
NP_005311.1	P129_R130insT
NP_005325.2	T1304_A1305insP
NP_005339.3	S140_A141insR
NP_005372.2	G672del
NP_005383.3	T992_T996dup
NP_005388.2	P30_S31del
NP_005392.2	E716del
NP_005398.1	P843dup
NP_005432.1	E466del
NP_005433.2	A119_A120insGA
NP_005439.2	L263dup
NP_005461.2	P418del
NP_005476.3	F95del
NP_005476.3	K18del
NP_005500.4	S1908del
NP_005519.2	T34_E37del
NP_005523.3	A43_V44insMAA
NP_005535.1	Q882del
NP_005535.1	S686del
NP_005549.2	V162del
NP_005595.2	Q149dup
NP_005617.2	K396del
NP_005625.2	G99_P100insA
NP_005640.2	S353dup
NP_005751.2	K1048del
NP_005753.1	P814dup
NP_005815.2	E216del
NP_005830.2	R175del
NP_005856.1	E507_K511del
NP_005856.1	S177del
NP_005860.2	G303del
NP_005868.1	Q122del
NP_005875.1	S247del
NP_005883.2	P612del
NP_005912.1	T985del
NP_005913.2	A1221_H1222insRA
NP_005914.1	D988dup
NP_005952.2	D440del
NP_005955.1	E1357del
NP_005955.1	E936del
NP_005977.2	G381_V382dup
NP_005984.3	E350_D353del
NP_006064.2	E168_K169del
NP_006075.3	S187del
NP_006109.2	E40del
NP_006145.2	P192del
NP_006161.2	R55del
NP_006205.1	N337_L338insH
NP_006227.1	H277del
NP_006298.1	L23del
NP_006302.2	V1997del
NP_006303.4	Q510dup
NP_006303.4	S1837_G1839dup
NP_006312.1	E29del
NP_006378.3	Q339_Q341del
NP_006392.1	E221del
NP_006402.1	L14del
NP_006403.2	L17dup
NP_006415.2	C622del
NP_006495.1	Q620del
NP_006525.2	Q1270_Q1272del
NP_006525.2	Q1272del
NP_006525.2	Q1272dup
NP_006577.2	L25del
NP_006590.1	Q1266del
NP_006590.1	Q888del
NP_006647.3	Y215dup
NP_006665.3	N26_Q27insHN
NP_006667.3	D359del
NP_006672.1	L29del
NP_006697.2	A239_Q242del
NP_006700.3	S579del
NP_006707.1	P555del
NP_006764.3	E76del
NP_006769.2	S273_P274insQ
NP_006795.3	F63del
NP_006796.1	G278del
NP_006827.1	E1001del
NP_006833.2	P21dup
NP_008816.3	Q1740_Q1741del
NP_008816.3	Q1741del
NP_008816.3	Q3204dup
NP_008841.2	E1781_K1782del
NP_008850.1	G351_F352insA
NP_008874.2	P227_E229del
NP_008938.2	G308del
NP_008941.2	R83dup
NP_008987.2	S429_R430del
NP_008988.2	A232_E233dup
NP_008993.1	S395del
NP_009017.1	E835del
NP_009044.2	E132del
NP_009044.2	E320del
NP_009044.2	E333del
NP_009044.2	E453del
NP_009044.2	Q368del
NP_009052.3	Q176dup
NP_009060.2	H239del
NP_009060.2	H239dup
NP_009077.2	Q354dup
NP_009084.2	H599_K600insN
NP_009115.2	E666del
NP_009126.2	D17del
NP_009131.2	E1537dup
NP_009134.1	E842_A843dup
NP_009155.1	A200dup
NP_009183.3	Q196del
NP_009187.1	E26_T28del
NP_031363.2	D1772del
NP_031367.1	E232dup
NP_031368.1	R32_P35dup
NP_031375.3	Q413del
NP_031375.3	Q434del
NP_031375.3	Q457dup
NP_031375.3	Q548del
NP_031376.3	Q204del
NP_031387.3	K1343_H1344del
NP_031397.1	P266dup
NP_036204.2	L15del
NP_036225.2	I535dup
NP_036231.1	K217del
NP_036231.1	K428del
NP_036234.3	K1190_E1191del
NP_036234.3	K1190_E1191dup
NP_036237.2	L492del
NP_036259.2	Q24del
NP_036259.2	Q9del
NP_036259.2	Q9dup
NP_036260.2	T886_P887del
NP_036275.1	D19dup
NP_036291.2	V173del
NP_036300.2	A45dup
NP_036307.2	E433del
NP_036326.2	I1200del
NP_036329.3	P510del
NP_036386.1	L17del
NP_036415.1	G13dup
NP_036421.2	Q620del
NP_036424.2	G1088_D1089dup
NP_036440.1	E866del
NP_036456.1	E103del
NP_036462.2	E1104del
NP_036462.2	E1366_E1368del
NP_036462.2	E1366_E1368dup
NP_036476.1	L84del
NP_036524.1	P49del
NP_036535.1	E193del
NP_036535.1	E193dup
NP_036540.3	K544_A545insGPL
NP_036585.1	N421del
NP_037364.1	A12_G15del
NP_037365.2	P49_A50dup
NP_037402.1	L32dup
NP_037418.3	H670del
NP_037428.3	E173del
NP_037428.3	S525del
NP_037434.1	F38del
NP_037450.2	S901del
NP_037453.1	E40_I44del
NP_037484.1	G874del
NP_037511.2	I469del
NP_037529.3	L288dup
NP_037532.2	G358_P361del
NP_054720.1	T512dup
NP_054729.3	L221del
NP_054729.3	R372del
NP_054745.1	D76_G77dup
NP_054781.1	E191del
NP_054790.2	Q1032del
NP_054790.2	T1402del
NP_054828.2	D277del
NP_054880.2	L10del
NP_055023.2	D1089_S1091del
NP_055028.3	Q269dup
NP_055041.1	L24_R25del
NP_055044.1	K628del
NP_055049.1	V101del
NP_055061.1	R2965_S2968del
NP_055080.2	A676_V677insG
NP_055084.3	L691del
NP_055087.2	A1104del
NP_055091.2	S130_A133del
NP_055181.3	E483del
NP_055184.2	E164del
NP_055184.2	T378_G379del
NP_055188.1	L185_S186insG
NP_055204.2	A985_P988del
NP_055204.2	E908del
NP_055204.2	E919del
NP_055204.2	E949del
NP_055215.2	L24del
NP_055256.1	L6del
NP_055257.2	L8del
NP_055264.1	D183_E185del
NP_055269.1	E377del
NP_055292.1	N97del
NP_055306.1	Q191del
NP_055309.2	P122_Q123del
NP_055310.1	E96del
NP_055313.1	E606del
NP_055313.1	P399dup
NP_055365.2	K272_E273del
NP_055390.1	S41del
NP_055408.2	Q161del
NP_055413.1	Q187dup
NP_055430.1	R351_E352del
NP_055438.1	E120del
NP_055445.2	K904dup
NP_055449.1	E113del
NP_055463.1	E1196del
NP_055463.1	E675del
NP_055464.1	Y946del
NP_055475.2	E106del
NP_055496.2	E969_E971del
NP_055513.2	Q775del
NP_055542.1	E373del
NP_055545.1	E238del
NP_055576.2	M238_P239del
NP_055590.2	H549del
NP_055595.2	E391del
NP_055601.2	S235dup
NP_055621.1	A1211_R1212del
NP_055621.1	E1245_E1246del
NP_055640.2	A295del
NP_055643.1	S552del
NP_055647.2	Q946del
NP_055659.2	K471del
NP_055659.2	K821del
NP_055664.3	G68del
NP_055668.2	E806del
NP_055670.1	F200del
NP_055670.1	S737_S740del
NP_055671.2	Q908_Q910del
NP_055672.3	L74del
NP_055673.2	Q112del
NP_055674.4	P632_S633dup
NP_055685.3	K803del
NP_055687.1	N427del
NP_055710.2	E379del
NP_055712.1	E77_Q78insP
NP_055721.3	P43_E44dup
NP_055726.3	Q546del
NP_055730.2	E533del
NP_055735.1	P369_L372del
NP_055748.2	Q424del
NP_055752.1	S1058del
NP_055780.2	E639_E640dup
NP_055784.3	P544del
NP_055820.2	R701_S702del
NP_055852.2	V1480_T1481insA
NP_055857.1	K948del
NP_055863.1	E1061del
NP_055863.1	E1061dup
NP_055877.3	R760_R763dup
NP_055877.3	S1451dup
NP_055878.1	E710del
NP_055904.1	G958del
NP_055922.1	S933del
NP_055932.2	S881dup
NP_055935.4	E28_E29del
NP_055935.4	E29dup
NP_055962.2	G616del
NP_055962.2	T142del
NP_055983.1	H649_M652del
NP_055995.4	L5098del
NP_056001.1	D3089del
NP_056001.1	D3089dup
NP_056013.2	E481del
NP_056019.1	P31_L36del
NP_056040.2	E1957_Q1960del
NP_056040.2	E2557del
NP_056040.2	L2714_T2718del
NP_056050.1	G546_G550del
NP_056050.1	Q240del
NP_056052.2	S1031del
NP_056053.1	E865del
NP_056056.2	E1000del
NP_056056.2	E1000dup
NP_056056.2	E1007del
NP_056056.2	E950del
NP_056073.1	E946dup
NP_056078.2	D1943_S1947del
NP_056093.3	E22_P23dup
NP_056103.4	P611del
NP_056123.2	T58_T59del
NP_056154.1	K279del
NP_056175.3	N58_G60dup
NP_056178.3	E5del
NP_056258.1	E905del
NP_056288.2	L373del
NP_056300.2	K256del
NP_056307.2	A746_P747dup
NP_056327.4	K473del
NP_056331.2	L9del
NP_056342.3	G151_T154del
NP_056417.2	V177_R178insS
NP_056418.1	E445del
NP_056487.1	Q1066_V1067dup
NP_056490.2	E66del
NP_056501.2	C24del
NP_056535.1	E171_E172del
NP_056957.3	T326dup
NP_056969.2	K369_S370del
NP_056973.2	Q188del
NP_056973.2	Q218del
NP_056973.2	Q262del
NP_056973.2	Q262dup
NP_056973.2	Q367del
NP_057009.3	R500dup
NP_057023.2	K79del
NP_057066.2	Q336_P341del
NP_057098.2	K290del
NP_057102.4	H800del
NP_057168.1	G236_G237del
NP_057186.1	F431del
NP_057190.2	A13dup
NP_057191.2	L319del
NP_057197.2	L627del
NP_057235.2	L974del
NP_057256.2	E269del
NP_057270.1	L9del
NP_057279.2	E1211del
NP_057279.2	K1063_E1064insVK
NP_057326.2	V33del
NP_057332.1	L1256del
NP_057376.2	E313del
NP_057376.2	S477_G478insA
NP_057395.1	K98del
NP_057417.3	S2648del
NP_057442.1	E228del
NP_057458.4	E553del
NP_057518.1	E771del
NP_057533.2	D126del
NP_057533.2	D171del
NP_057600.2	V433del
NP_057603.1	G180del
NP_057607.1	C125del
NP_057664.1	S1179_S1181dup
NP_057678.1	L18del
NP_057710.3	A182_A184del
NP_057722.2	K221del
NP_057733.2	K573del
NP_059106.2	L15_M16insI
NP_059122.2	Q97dup
NP_059139.3	N127del
NP_060009.1	R152del
NP_060031.1	S691del
NP_060039.1	S716del
NP_060070.1	E8del
NP_060102.1	A242del
NP_060106.2	C763_R766del
NP_060109.2	K17del
NP_060109.2	T2060dup
NP_060141.3	M203del
NP_060142.3	S1500del
NP_060232.2	G207del
NP_060250.2	R2405del
NP_060252.4	I2233del
NP_060280.2	Y25del
NP_060354.4	K325del
NP_060365.7	K200del
NP_060371.2	L122del
NP_060371.2	L277del
NP_060418.4	D963del
NP_060452.3	Q22del
NP_060452.3	Q22dup
NP_060482.2	S1652del
NP_060482.2	S858dup
NP_060489.1	Q117del
NP_060493.3	G814del
NP_060497.3	A816_G818del
NP_060499.3	L91_E92insV
NP_060501.3	L62del
NP_060504.1	S85del
NP_060521.4	K105del
NP_060523.2	L10del
NP_060537.3	K537del
NP_060541.3	G361_G362del
NP_060547.2	E243del
NP_060557.3	I84del
NP_060558.3	T344_S345insV
NP_060598.3	V269del
NP_060621.3	E1562del
NP_060639.3	N1237del
NP_060688.1	K752dup
NP_060698.2	E577del
NP_060703.3	E373del
NP_060718.2	F232dup
NP_060738.2	E451del
NP_060770.3	Q390del
NP_060793.2	E335del
NP_060807.2	S235_G237del
NP_060823.3	S52del
NP_060876.5	A5220_A5222del
NP_060876.5	V4211del
NP_060886.1	Q306del
NP_060906.3	E303del
NP_061130.1	A341del
NP_061155.2	S295dup
NP_061159.1	K1360del
NP_061187.2	Q646dup
NP_061722.1	L35_L36del
NP_061759.1	I423_T424dup
NP_061762.1	F350del
NP_061848.2	E304del
NP_061869.2	T768del
NP_061944.2	T340del
NP_061952.3	E32_T33dup
NP_061952.3	E420del
NP_061959.2	E473_E474del
NP_061959.2	T349_I354del
NP_061961.2	E399del
NP_061994.1	S511_D512del
NP_062458.1	H73_P74dup
NP_062536.2	E1129del
NP_064450.3	G59del
NP_064450.3	P913_P914dup
NP_064450.3	Q212del
NP_064450.3	Q225dup
NP_064524.3	I129del
NP_064538.3	D92del
NP_064538.3	K70del
NP_064590.2	K553del
NP_064706.1	Q402del
NP_064708.1	E91del
NP_064718.1	S307_P308del
NP_065069.1	R1087del
NP_065076.2	N75del
NP_065101.1	E105del
NP_065101.1	E164del
NP_065101.1	E81del
NP_065104.1	G42_G45del
NP_065118.2	K399del
NP_065134.1	S311del
NP_065137.1	S443del
NP_065168.2	E158del
NP_065169.1	D686del
NP_065173.2	V459del
NP_065190.2	Q132del
NP_065746.3	E642del
NP_065746.3	S589del
NP_065746.3	S589dup
NP_065760.1	R569_G570dup
NP_065768.2	E1151del
NP_065768.2	E1151dup
NP_065768.2	Q1125_Q1128dup
NP_065769.3	P1061del
NP_065769.3	P1092_A1093del
NP_065773.1	K870del
NP_065773.1	R308_E309insRERRER
NP_065778.3	D473del
NP_065778.3	E885del
NP_065778.3	H405dup
NP_065810.2	I3082del
NP_065810.2	S2937del
NP_065849.1	K721del
NP_065853.2	A608del
NP_065862.1	E203del
NP_065864.2	Q618del
NP_065869.3	S1679del
NP_065885.2	E523del
NP_065899.1	S857_S859del
NP_065899.1	S859del
NP_065901.1	S421_S422del
NP_065930.2	D399dup
NP_065944.2	E779_E780dup
NP_065950.2	S111del
NP_065950.2	S535del
NP_065952.2	G1019_S1022del
NP_065952.2	P1423_L1424insPP
NP_065952.2	R672del
NP_065965.4	G454del
NP_065983.1	V236del
NP_065998.3	E105del
NP_066001.1	D835_Q836insH
NP_066008.1	L335del
NP_066278.3	Q406_R407del
NP_066306.2	L139del
NP_066405.1	Q113del
NP_066554.2	T501_K502dup
NP_066574.2	R159del
NP_066963.2	A17dup
NP_066968.3	D66del
NP_067627.2	A58dup
NP_067633.2	P378dup
NP_067648.1	N15del
NP_067674.2	V204_Q205insL
NP_067677.4	L355del
NP_068379.1	E257_Q262del
NP_068599.3	E159del
NP_068741.1	G246del
NP_068751.4	P210del
NP_068798.1	E221del
NP_071322.1	E13del
NP_071345.2	E447del
NP_071348.3	S1340del
NP_071394.2	E1199del
NP_071414.2	E928_E929del
NP_071432.2	E158dup
NP_071433.3	I71del
NP_071439.3	E348del
NP_071736.1	P149del
NP_071760.2	L39del
NP_071760.2	P27dup
NP_071765.2	R1367_S1368del
NP_071926.4	Q1476_G1479del
NP_071927.1	E306del
NP_071934.3	P425_P428del
NP_072096.2	E364del
NP_072098.1	V86del
NP_072174.3	E8del
NP_072174.3	Q659del
NP_073605.4	E945del
NP_073613.2	S44del
NP_073741.2	D721_G722del
NP_073752.5	P964_T965del
NP_075384.3	E260_E263del
NP_075387.1	R258del
NP_075394.3	E445dup
NP_075561.3	H1260_D1263del
NP_075564.3	K125del
NP_075593.1	D44del
NP_076934.1	Q74del
NP_077269.3	E389_E390dup
NP_077729.1	E1279_E1281dup
NP_077729.1	R1794del
NP_078772.1	Q126_Q127del
NP_078772.1	Q127del
NP_078804.2	S202del
NP_078852.3	K396del
NP_078886.2	P456_Q457insS
NP_078903.3	N135del
NP_078903.3	Q9del
NP_078926.3	A34dup
NP_078938.2	K34dup
NP_078966.2	A660dup
NP_078966.2	G12681_S12682insT
NP_078966.2	Q3111_T3116del
NP_078966.2	S10189del
NP_078966.2	T5812del
NP_078966.2	T5812dup
NP_078994.3	K660del
NP_078995.2	E275del
NP_078997.4	D1121dup
NP_078997.4	P2061del
NP_078997.4	P3173del
NP_079048.3	N952del
NP_079105.4	L25del
NP_079108.3	E28_E29del
NP_079108.3	G972del
NP_079133.3	M287_S288del
NP_079142.2	H95_R100del
NP_079149.3	K99_R104del
NP_079171.1	K449del
NP_079225.5	E882dup
NP_079273.2	T62del
NP_079273.2	V456del
NP_079285.2	E335del
NP_079321.3	K106del
NP_079321.3	T409_M411dup
NP_079331.3	K34del
NP_079366.3	K959_K960del
NP_079405.2	L394del
NP_079410.4	S2170del
NP_079413.3	Q2387del
NP_079452.3	W958_E959del
NP_079478.1	E222del
NP_079485.1	N614dup
NP_079501.2	F457del
NP_079527.1	Q376del
NP_079540.2	E188del
NP_079544.1	P299del
NP_085057.3	K239del
NP_085124.2	V1537del
NP_085140.2	G111_G112dup
NP_085143.1	P364_V366del
NP_109590.3	Q291del
NP_110378.3	D35del
NP_110398.1	D92_D97del
NP_110409.2	K316del
NP_110412.1	E397_K398insDQE
NP_110412.1	E711del
NP_112178.2	V369dup
NP_112181.2	A116del
NP_112181.2	A116dup
NP_112182.1	E193_E194del
NP_112197.1	G302dup
NP_112205.2	G448_A449dup
NP_112226.2	S127del
NP_112227.1	Q48_Q49dup
NP_112231.3	Y85del
NP_112238.1	P67_C70del
NP_112241.2	N394_Q395insPVINPY
NP_112556.2	G324del
NP_112561.2	E520del
NP_112561.2	H525del
NP_112561.2	T887del
NP_112567.2	D152del
NP_112567.2	K1470del
NP_112567.2	N330del
NP_112582.3	V276del
NP_112583.2	E607del
NP_112598.2	R557_F560dup
NP_113584.3	E2440del
NP_113619.2	A14dup
NP_113623.1	C103del
NP_113673.3	E129del
NP_114092.2	P443del
NP_114115.2	F231del
NP_114143.1	K477_P481del
NP_114157.3	E1348del
NP_114157.3	S204del
NP_114169.2	C140_C144del
NP_115528.4	E547del
NP_115557.1	S82_S84del
NP_115569.2	K90del
NP_115599.2	L1975_S1978del
NP_115640.1	S329_R331del
NP_115645.4	E13del
NP_115667.2	E112del
NP_115681.1	E174del
NP_115681.1	E182del
NP_115710.2	S222del
NP_115756.2	F609_E610del
NP_115791.3	S622del
NP_115803.1	Q619_Q621del
NP_115825.1	E96_E97del
NP_115825.1	E97del
NP_115827.1	E157dup
NP_115898.2	D211dup
NP_115919.1	I172del
NP_115921.2	T1479_T1484del
NP_115927.1	E771del
NP_115964.2	P335dup
NP_116038.4	L20dup
NP_116045.2	E167_E168dup
NP_116045.2	E168del
NP_116071.2	Q60del
NP_116107.3	F54_L55insFL
NP_116129.3	L181_L184del
NP_116179.2	P46_P47del
NP_116213.1	M167del
NP_116245.2	D315_Q320del
NP_116256.2	P470dup
NP_116274.3	S420del
NP_116313.3	E162del
NP_116787.1	L160del
NP_149059.1	L20del
NP_149080.2	A158del
NP_149091.1	K851del
NP_149103.1	G15_A16del
NP_149111.1	H447del
NP_149163.2	G596del
NP_149350.3	G63del
NP_149443.1	C65_R66insQTTCC
NP_149443.1	C95_R96insQTTCC
NP_150375.2	R893del
NP_150601.1	E52del
NP_203528.2	S33del
NP_219481.1	E205_L208del
NP_219499.1	N1644del
NP_258428.2	L35del
NP_277027.1	E319_E321del
NP_277037.1	E967dup
NP_277055.1	K102del
NP_277055.1	K91del
NP_291021.2	D85dup
NP_338599.1	I229dup
NP_361014.1	T15_G16insP
NP_430255.2	E582dup
NP_443080.1	E245del
NP_443082.2	Q139del
NP_443087.1	D106dup
NP_443092.1	M2del
NP_443123.1	L160del
NP_443134.2	S750del
NP_443137.2	P573dup
NP_443137.2	S1018del
NP_443176.2	S592del
NP_443179.3	E1006_T1010del
NP_443179.3	F1389del
NP_443189.1	D135dup
NP_443728.3	Q2115del
NP_444255.3	E1066del
NP_444271.2	H641del
NP_444279.2	L405_Q409del
NP_478060.2	H299dup
NP_478060.2	L153del
NP_490597.1	E1113del
NP_490597.1	Q1289del
NP_525022.2	Q570_F571insL
NP_536356.3	K55del
NP_542194.2	E1584del
NP_542195.1	S140del
NP_542417.2	P512_P515del
NP_542970.1	D131del
NP_543015.1	Q102_R106del
NP_569079.1	G174_D177del
NP_569712.2	G991_P993dup
NP_569712.2	L902del
NP_569830.2	R845del
NP_570131.1	E35del
NP_570899.1	Q211del
NP_570971.1	A689del
NP_573572.1	P619dup
NP_588611.2	E214del
NP_596869.4	E9928dup
NP_596869.4	I10816_E10821del
NP_597681.3	E198del
NP_597681.3	I21665del
NP_597701.1	E252del
NP_597707.1	S335del
NP_597728.1	Q102_Q103dup
NP_597732.1	A745_A750del
NP_597733.2	Q455del
NP_597734.2	R147del
NP_597812.1	R21del
NP_598334.2	G1123dup
NP_598377.3	C10dup
NP_598377.3	G202_P203dup
NP_612114.1	K2187del
NP_612202.1	K688del
NP_612409.1	K201del
NP_612421.1	E45del
NP_612430.2	E18_E19dup
NP_612430.2	P10dup
NP_612432.2	A184del
NP_612460.1	K323del
NP_612476.1	D247del
NP_612504.1	S537del
NP_612634.3	C74del
NP_612808.1	E543del
NP_619635.1	Q912del
NP_619636.2	E83del
NP_619638.1	A316dup
NP_619642.2	L582del
NP_619649.1	E290del
NP_620049.1	E206del
NP_620124.1	T565del
NP_620132.1	Q38del
NP_620138.2	A384_I386del
NP_620168.1	I170del
NP_620172.2	T237del
NP_620711.3	L24del
NP_620711.3	S113_S116del
NP_620711.3	S116del
NP_624361.1	E1550del
NP_624361.1	Q1334del
NP_631909.2	E409del
NP_631941.1	L310del
NP_647480.1	K545del
NP_653080.1	E1433dup
NP_653080.1	G171del
NP_653080.1	P823_E825del
NP_653201.1	S144dup
NP_653213.6	K942del
NP_653221.1	E297del
NP_653267.2	E2703del
NP_653267.2	L1912_R1913insHALL
NP_653272.2	G133_G135del
NP_653281.2	Q369del
NP_653287.1	G54del
NP_653289.3	D352del
NP_653289.3	L536del
NP_653297.3	E991del
NP_653303.2	D543_K546del
NP_658986.1	E41_D42dup
NP_659401.2	F200_S201del
NP_659402.1	K584del
NP_659455.3	D257del
NP_659491.4	D217del
NP_659492.1	A314dup
NP_659501.1	E76del
NP_660149.2	E307del
NP_660149.2	E319del
NP_660204.2	N4del
NP_660204.2	Q279del
NP_660278.3	E52del
NP_660295.2	L85del
NP_660312.2	E285del
NP_660350.2	E327_A328del
NP_663320.2	G459_P460del
NP_663320.2	S485_P486dup
NP_663325.1	L12dup
NP_663325.1	S511del
NP_663633.1	E150_P151del
NP_663731.1	S286del
NP_665804.1	Q260del
NP_665876.1	P78_A80del
NP_666016.1	K100del
NP_671714.1	K1335_L1336insQ
NP_679211.2	P35dup
NP_683692.2	S2522dup
NP_683738.1	L108_P110del
NP_689472.3	P1518del
NP_689477.2	E337del
NP_689551.2	R55_V56del
NP_689605.1	K69del
NP_689606.2	E590del
NP_689607.2	V48_E51del
NP_689627.1	S234dup
NP_689649.1	D239_K240insN
NP_689658.2	R47_H50del
NP_689668.3	E371del
NP_689671.2	K139del
NP_689749.3	E873_E874del
NP_689752.2	E32del
NP_689805.3	L796del
NP_689813.2	G366dup
NP_689828.1	F391del
NP_689831.2	R12del
NP_689851.1	E313dup
NP_689853.3	Q261dup
NP_689860.2	S494del
NP_689885.4	C164del
NP_689896.1	A484_E486del
NP_689910.2	K223_L224insQ
NP_689912.2	T384del
NP_689975.2	R204del
NP_689999.1	Q304del
NP_689999.1	Q304dup
NP_690051.1	V223_P225del
NP_690618.2	E653del
NP_690862.1	E81dup
NP_694537.1	K57del
NP_694572.1	Q70_L74del
NP_694856.1	A268_V269dup
NP_694856.1	E881del
NP_694955.2	N172del
NP_694989.2	Q153del
NP_694999.3	K355del
NP_695002.1	E329del
NP_699170.1	R236del
NP_700356.2	H880del
NP_703146.1	R51del
NP_703191.1	L74_G76dup
NP_705832.1	Q310del
NP_710159.1	G335del
NP_710162.1	P19dup
NP_714928.1	E597del
NP_715638.1	E143del
NP_722519.2	K121del
NP_722520.2	K204del
NP_722576.3	D2657del
NP_733751.2	E3050_Q3051insP
NP_733772.1	R546del
NP_740752.1	Q382del
NP_742066.2	S1484del
NP_757367.1	K353_S354insD
NP_758447.1	K238del
NP_758857.1	E173_L175dup
NP_758963.1	T228_A229insP
NP_775082.1	N1099del
NP_775104.2	D305dup
NP_775179.1	N357dup
NP_775483.1	P574_S576del
NP_775490.2	P287del
NP_775736.2	P420_P422del
NP_775753.2	P491del
NP_775755.3	N378del
NP_775797.2	K3del
NP_775797.2	V246_D248del
NP_775809.1	I374del
NP_775809.1	V384del
NP_775816.1	R313del
NP_775834.2	D499_K500del
NP_775873.2	P142del
NP_775882.2	G427_G429del
NP_775901.3	G242dup
NP_775922.2	D643dup
NP_775947.2	S234_V237del
NP_775952.4	E171del
NP_775952.4	P38del
NP_776167.1	S177_S179dup
NP_776176.3	P485_E486insD
NP_776248.1	G49dup
NP_777565.3	L233del
NP_777573.1	E168_E169dup
NP_777573.1	E169dup
NP_777584.1	A17del
NP_777596.2	L23dup
NP_777601.2	V900_R901insSV
NP_777611.1	E251del
NP_778230.1	S396del
NP_778231.2	I116dup
NP_778250.2	A32_A33del
NP_783165.1	L26del
NP_783866.2	F88del
NP_783866.2	V156del
NP_787045.1	D172_T174del
NP_789791.1	K625del
NP_795352.2	E1527del
NP_795363.1	K184del
NP_795365.2	D45_A50del
NP_796374.1	K149del
NP_803186.1	F131del
NP_803237.3	Q56dup
NP_803875.2	S4198del
NP_819056.1	G536_N537del
NP_819056.1	L104_W106del
NP_835260.2	A1903_A1905del
NP_835461.1	G557_G558insS
NP_835468.1	E130del
NP_839956.1	L212del
NP_848131.1	G65_G66del
NP_848131.1	T26_P30del
NP_848133.1	C48_G49insCSSGGC
NP_848544.1	L21_L22del
NP_848640.1	L24_L26del
NP_849180.1	L341del
NP_849188.4	G819dup
NP_849188.4	K1578dup
NP_853648.1	Y70_R71insH
NP_857596.2	K250del
NP_859016.1	C105_C109del
NP_859069.2	G172dup
NP_861421.2	S546_Q547insH
NP_861441.2	K50del
NP_861522.2	E182del
NP_862827.1	S242_S243insR
NP_862827.1	S245dup
NP_862828.1	E139_M140del
NP_870998.2	E1361del
NP_872291.2	P214dup
NP_872315.2	L12del
NP_872321.2	N103dup
NP_872348.2	E135_L140del
NP_872434.2	E412del
NP_872438.2	L528dup
NP_874359.2	G165del
NP_874359.2	G462_G464del
NP_874365.2	E666del
NP_878252.2	T72_H73insP
NP_878314.1	E341dup
NP_886552.2	P270_A271insKL
NP_891549.1	P367dup
NP_892009.3	Q196del
NP_892017.2	Q98dup
NP_892028.1	A41_V42insG
NP_892116.2	P185dup
NP_898884.1	L292del
NP_919047.2	T100del
NP_919226.1	F246del
NP_919226.1	T697dup
NP_919228.2	A122_T123insKA
NP_919247.1	D230del
NP_919254.2	Q262del
NP_919303.1	K620del
NP_919431.2	Q1581del
NP_919431.2	Q1689del
NP_932326.2	K1726del
NP_936056.1	E163del
NP_937770.1	S452_E454del
NP_938012.2	L14del
NP_940873.2	D489_S492del
NP_940873.2	E674del
NP_940878.3	P55del
NP_940880.3	Q642dup
NP_940881.2	I215_S216del
NP_940908.2	S351del
NP_940926.1	D179del
NP_940948.1	K361dup
NP_940964.1	F56del
NP_940983.2	D825del
NP_941964.2	C27del
NP_941964.2	S231del
NP_941966.1	P190_K194del
NP_942123.1	L95dup
NP_942123.1	P98dup
NP_942147.3	S373del
NP_942595.1	P431_Q434del
NP_942595.1	Q483_Q486del
NP_942595.1	Q486del
NP_942595.1	Q486dup
NP_945182.1	F168del
NP_945314.1	G49del
NP_945339.2	E262del
NP_945347.1	G137dup
NP_954974.2	R1001_A1004dup
NP_954981.1	E254del
NP_955381.2	G610dup
NP_955452.3	K1025del
NP_955457.1	D144_S145insP
NP_955470.1	Q940del
NP_963290.1	K279del
NP_963883.2	H208del
NP_963921.1	E65_E66del
NP_975011.3	G272del
NP_975011.3	S335del
NP_976038.1	F411dup
NP_976054.1	K237del
NP_976318.1	S7_Q11del
NP_976324.2	R249del
NP_981947.1	D167del
NP_981948.1	G53_G55dup
NP_982284.1	N1288del
NP_995308.1	S839_G840del
NP_996533.2	L22del
NP_996804.2	Q491del
NP_996850.1	S19_S21del
NP_996850.1	S21del
NP_997191.2	K640_Y641del
NP_997226.2	A629_Q630insP
NP_997242.2	D372del
NP_997242.2	E427del
NP_997244.3	G1012_S1013dup
NP_997247.2	F344_T345del
NP_997254.3	E427_E428dup
NP_997273.3	E22dup
NP_997287.2	E93del
NP_997287.2	L424del
NP_997289.2	E317del
NP_997309.2	A242dup
NP_997329.2	S69_S70del
NP_997352.1	V7_L8del
NP_999627.2	A398_G401dup
